# Supplementary material for: The Winding Road to Dyspnea: A Case Report of an Unusual Presentation of Anomalous Left Coronary Artery from the Pulmonary Artery
Source: Reports (MDPI). 2024 Dec 12;7(4):114. doi: 10.3390/reports7040114 (PMC12199984; doi:10.3390/reports7040114)
Supplement: Supplementary file 1 [file reports-07-00114-s001.zip]

Archive with 2 entries (2 files):
- Video_S1.MOV
- Video_S2.MOV
